# Supplementary material for: Evaluation of Aroma Characteristics of Dried Shrimp (Litopenaeus vannamei) Prepared by Five Different Procedures
Source: Foods. 2022 Nov 6;11(21):3532. doi: 10.3390/foods11213532 (PMC9658951; doi:10.3390/foods11213532)
Supplement: Supplementary file 1 [file foods-11-03532-s001.zip]

Archive with 1 entries (1 files):
- foods-1962101-supplementary.pdf
